# Supplementary material for: Astrovirus in Reunion Free-Tailed Bat (Mormopterus francoismoutoui)
Source: Viruses. 2021 Aug 2;13(8):1524. doi: 10.3390/v13081524 (PMC8402754; doi:10.3390/v13081524)
Supplement: Supplementary file 1 [file viruses-13-01524-s001.zip]

Archive with 1 entries (1 files):
- viruses-1268731-supplementary.pdf
